# Supplementary material for: Monitoring the Efficacy of Tafamidis in ATTR Cardiac Amyloidosis by MRI-ECV: A Systematic Review and Meta-Analysis
Source: Tomography. 2024 Aug 16;10(8):1303–11. doi: 10.3390/tomography10080097 (PMC11360159; doi:10.3390/tomography10080097)
Supplement: Supplementary file 1 [file tomography-10-00097-s001.zip]

Archive with 1 entries (1 files):
- tomography-3052855-supplementary.pdf
